# Supplementary material for: The Adverse Effect of Anxiety on Dynamic Anticipation Performance
Source: Front Psychol. 2022 Mar 3;13:823989. doi: 10.3389/fpsyg.2022.823989 (PMC8929277; doi:10.3389/fpsyg.2022.823989)
Supplement: Supplementary Table 1 — The prime data of the anticipation performance and the scale scores. [file Table_1.csv]

Sub.No.	expertise	sex	Age	training yrs	training hours per week	trait anxiety	ACC in early anticipation & low anxiety	RT in early anticipation & low anxiety	IES in early anticipation & low anxiety	ACC in early anticipation & high anxiety	RT in early anticipation & high anxiety	IES in early anticipation & high anxiety	ACC in late anticipation & low anxiety	RT in late anticipation & low anxiety	IES in late anticipation & low anxiety	ACC in late anticipation & high anxiety	RT in late anticipation & high anxiety	IES in late anticipation & high anxiety	cognitive anxiety in low anxiety	somatic anxiety in low anxiety	self-confidence in low anxiety	mental effort in low anxiety	cognitive anxiety in high anxiety	somatic anxiety in high anxiety	self-confidence in high anxiety	mental effort in high anxiety
1	1	M	25	6	6	42	0.63	606.86	967.70	0.61	1321.05	2165.06	0.64	407.92	633.34	0.69	1016.75	1463.12	1	2	10	100	8	9	7	110
2	1	F	26	21	6	39	0.68	566.15	835.07	0.59	819.47	1381.40	0.63	361.36	576.22	0.71	697.41	979.69	3	1	8	60	10	3	9	70
3	1	F	26	10	4	31	0.37	582.19	1561.32	0.39	863.31	2214.57	0.59	518.76	874.49	0.68	568.68	838.80	1	1	11	110	4	5	9	110
4	1	F	24	19	36	33	0.59	1257.93	2120.51	0.34	1320.34	3895.00	0.88	809.97	919.00	0.61	966.98	1584.78	1	1	11	75	1	2	8	115
5	1	F	25	20	24.5	40	0.58	519.25	901.06	0.56	705.81	1261.91	0.66	296.69	448.85	0.66	442.05	668.74	1	1	7	15	4	8	5	40
6	1	M	19	7	6	50	0.86	479.88	555.16	0.81	557.80	685.63	0.86	280.12	324.06	0.93	443.29	475.53	4	4	5	50	6	6	6	60
7	1	F	19	12	6	46	0.59	611.58	1030.94	0.51	858.48	1688.35	0.73	472.86	648.81	0.78	651.57	835.71	3	3	4	60	7	4	2	100
8	1	F	22	12	6	41	0.53	657.61	1251.58	0.56	802.88	1435.45	0.75	509.75	683.52	0.85	504.75	595.60	3	3	8	100	2	1	10	115
9	1	M	22	10	4.5	50	0.54	1182.97	2181.09	0.58	1295.93	2248.82	0.64	723.59	1123.47	0.61	827.83	1356.72	8	9	8	60	5	5	6	60
10	1	F	20	13	6	45	0.34	487.27	1437.45	0.36	483.47	1358.33	0.59	414.73	699.11	0.71	423.76	595.29	3	3	8	50	6	6	7	50
11	1	M	24	15	8	37	0.73	832.47	1142.23	0.81	1373.19	1687.88	0.81	765.17	940.52	0.80	1135.02	1424.81	4	4	4	85	4	4	3	90
12	1	M	21	11	8	36	0.78	759.69	974.39	0.80	979.86	1230.04	0.83	499.46	601.39	0.86	486.02	562.25	2	2	11	90	3	1	11	100
13	1	M	24	20	24	51	0.64	1332.52	2068.91	0.56	1349.61	2412.95	0.85	979.72	1156.07	0.71	1310.22	1840.55	1	1	11	110	2	5	11	115
14	1	M	26	15	8	43	0.78	520.97	668.20	0.54	1015.03	1871.47	0.80	364.66	457.77	0.81	976.38	1200.13	6	7	8	100	8	7	3	130
15	1	M	19	15	6	44	0.80	592.95	744.34	0.66	943.72	1427.69	0.78	524.81	673.13	0.78	644.95	827.22	3	3	8	90	3	3	8	90
16	1	M	23	5	4	37	0.59	1038.35	1750.35	0.69	1500.67	2159.50	0.80	773.05	970.43	0.78	1185.05	1519.96	3	3	8	50	4	4	8	55
17	1	F	25	18	4	51	0.37	293.63	787.45	0.42	521.07	1229.72	0.51	287.17	564.77	0.69	362.73	521.98	7	7	7	55	10	10	5	100
18	1	M	20	7	10	37	0.76	925.58	1213.53	0.68	1229.73	1813.85	0.76	714.66	937.00	0.75	801.39	1074.59	5	4	8	100	6	3	8	100
19	2	M	22	2	4.5	36	0.56	1707.66	3053.09	0.58	1671.07	2899.80	0.39	1646.95	4224.78	0.59	1174.17	1979.31	5	2	10	100	4	3	10	105
20	2	M	22	2	4.5	35	0.51	796.46	1566.37	0.54	927.64	1710.34	0.49	929.25	1890.55	0.58	630.56	1094.21	4	4	9	110	4	4	8	120
21	2	M	25	5	3	38	0.27	984.90	3631.81	0.53	1062.78	2022.71	0.63	780.56	1244.68	0.66	603.64	913.21	3	4	8	100	4	3	5	100
22	2	M	22	3	4.5	39	0.54	1217.00	2243.84	0.49	1252.10	2547.38	0.68	955.44	1409.27	0.69	714.53	1028.22	6	6	5	95	5	5	8	95
23	2	M	20	2	6	37	0.46	1629.52	3560.80	0.44	1023.10	2321.65	0.76	631.22	827.60	0.56	588.76	1052.64	4	1	8	85	8	2	8	90
24	2	M	20	2	6	37	0.49	761.75	1549.76	0.51	987.49	1942.07	0.61	684.32	1121.53	0.56	884.81	1581.94	7	7	5	90	9	6	5	100
25	2	M	20	2	4.5	44	0.46	829.95	1813.59	0.51	859.98	1691.30	0.61	416.64	682.83	0.76	588.32	771.36	7	7	9	90	9	8	8	90
26	2	M	20	2	6	52	0.59	881.54	1486.03	0.56	1349.61	2412.95	0.64	700.56	1087.71	0.73	451.81	619.93	7	9	6	90	8	7	6	90
27	2	M	20	2	8	43	0.27	1441.93	5317.12	0.47	1444.13	3042.98	0.64	894.49	1388.82	0.63	1086.33	1732.25	7	4	5	75	7	6	3	100
28	2	M	20	2	8	38	0.41	773.76	1902.17	0.44	705.12	1600.08	0.59	569.07	959.29	0.71	569.22	799.62	3	4	5	90	8	7	9	90
29	2	M	20	2	12	39	0.59	706.29	1190.60	0.44	835.81	1896.65	0.59	503.66	849.03	0.69	628.10	903.85	2	2	8	50	3	4	8	50
30	2	M	20	1.5	4.5	40	0.80	1311.31	1646.11	0.49	1620.30	3296.48	0.81	877.00	1077.98	0.68	1205.17	1777.63	2	1	10	50	3	3	5	90
31	2	M	20	1.5	4.5	33	0.56	1178.41	2106.85	0.61	1789.98	2933.58	0.75	911.85	1222.70	0.76	1172.71	1537.56	8	7	8	105	10	9	8	105
32	2	M	20	1.5	4.5	50	0.53	1221.79	2325.34	0.39	1255.73	3221.22	0.66	910.25	1377.05	0.66	1225.36	1853.74	6	8	9	75	6	7	5	100
33	2	M	19	2	4.5	31	0.42	810.00	1911.60	0.32	1088.24	3379.26	0.66	665.29	1006.46	0.54	890.93	1642.66	1	2	3	70	2	6	3	80
34	2	M	19	2	3	29	0.39	1736.75	4455.15	0.27	1686.51	6219.00	0.54	1085.07	2000.59	0.47	1055.12	2223.29	3	3	9	100	6	6	7	115
35	2	M	20	2	4.5	35	0.39	1414.81	3629.30	0.44	1659.61	3766.04	0.54	955.76	1762.18	0.73	1070.75	1469.16	2	2	9	90	5	6	8	100
36	2	M	20	2	4.5	38	0.47	780.98	1645.64	0.44	717.19	1627.46	0.56	670.42	1198.64	0.69	541.85	779.73	4	4	7	60	5	4	6	70
